# Supplementary material for: Bismuth-Antimony Alloy Nanoparticles Embedded in 3D Hierarchical Porous Carbon Skeleton Film for Superior Sodium Storage
Source: Molecules. 2023 Sep 6;28(18):6464. doi: 10.3390/molecules28186464 (PMC10534634; doi:10.3390/molecules28186464)
Supplement: Supplementary file 1 [file molecules-28-06464-s001.zip]

Archive with 1 entries (1 files):
- molecules-2578028-supplementary.pdf
